# Supplementary material for: SOX9 inactivation affects the proliferation and differentiation of human lung organoids
Source: Stem Cell Res Ther. 2021 Jun 10;12:343. doi: 10.1186/s13287-021-02422-6 (PMC8194236; doi:10.1186/s13287-021-02422-6)
Supplement: Supplementary file 1 — Additional file 1. [file 13287_2021_2422_MOESM1_ESM.xls]

## Sheet: Sheet1
Table S1. Sequence of used qPCR primers
Gene	Forward primer (5’ to 3’)	Reserve primer (5’ to 3’)
GAPDH	GGAGCGAGATCCCTCCAAAAT	GGCTGTTGTCATACTTCTCATGG
POU5F1	GGGAGATTGATAACTGGTGTGTT	GTGTATATCCCAGGGTGATCCTC
FOXA2	GGAGCAGCTACTATGCAGAGC	CGTGTTCATGCCGTTCATCC
SOX2	TACAGCATGTCCTACTCGCAG	GAGGAAGAGGTAACCACAGGG
SOX9	AGCGAACGCACATCAAGAC	CTGTAGGCGATCTGTTGGGG
SOX17	GTGGACCGCACGGAATTTG	GGAGATTCACACCGGAGTCA
NKX2.1	CTCATGTTCATGCCGCTC	GACACCATGAGGAACAGCG
P63	CCACCTGGACGTATTCCACTG	TCGAATCAAATGACTAGGAGGGG
MUC5AC	ACCAATGCTCTGTATCCTTCCC	GTTTGGGTGGAGTAAGCCACA
SFTPB	CTTCCAGAACCAGACTGACTCA	GCTCGGAGAGATCCTGTGTG
SFTPC	AGCAAAGAGGTCCTGATGGA	CGATAAGAAGGCGTTTCAGG
SCGB1A1	TTCAGCGTGTCATCGAAACCC	ACAGTGAGCTTTGGGCTATTTTT
FOXJ1	GTGCTTCATCAAAGTGCCTCG	GCCTCGGTATTCACCGTCA
LAMP3	ACCGATGTCCAACTTCAAGC	TGACACCTTAGGCGGATTTT
AGER	GCCACTGGTGCTGAAGTGTA	TGGTCTCCTTTCCATTCCTG
TSP1	AGACGCCTGCCCCATCAAT	TACCCCTCCTCCACAGGTGAC
AQP5	CTGTCCATTGGCCTGTCTGTC	GGCTCATACGTGCCTTTGATG
PDPN	AACCAGCGAAGACCGCTATAA	CGAATGCCTGTTACACTGTTGA
