# Supplementary material for: SOX9 inactivation affects the proliferation and differentiation of human lung organoids
Source: Stem Cell Res Ther. 2021 Jun 10;12:343. doi: 10.1186/s13287-021-02422-6 (PMC8194236; doi:10.1186/s13287-021-02422-6)
Supplement: Supplementary file 2 — Additional file 2. [file 13287_2021_2422_MOESM2_ESM.xls]

## Sheet: Sheet1
Table S2. Antibodies Used in the Present Study
Primary Antibodies	Dilution rate	Manufacturer	Cat. No.
NKX2. 1	1:200	Abcam	ab76013
SOX2	1:1000	Abcam	AB97959
SOX9	1:50	R&D systems	AF3075
HUNU	1:400	EMD-Millipore	MAB1281
Anti-Mitochondria	1:30	EMD-Millipore	MAB1273
P63	1:200	Abcam	ab124762
anti-acetylated tubulin	1:1000	Sigma	T7451
MUC5AC	1:150	Thermo Fisher Scientific	MA5-12178
SCGB1A1	1:300	Abcam	Ab40873
Mature-SFTPC	1:800	SEVEN HILLS	WRAB-76694
SFTPB	1:200	Santa Cruz Biotechnology	SC-133143
AQP5	1:150	Abcam	ab92320
PDPN	1:200	Abcam	ab10288
ki67	1:250	Abcam	ab16667
E-cadherin	1:100	R&D systems	AF748
Pro SP-C	1:200	Merck Millipore	AB3786
CD31	1:1000	Abcam	ab124432
Cleaved Caspase-3	1:400	Cell Signaling Technology	#9664
Dnokey anti-goat (RRX)	1:500	Jackson ImmunoResearch	705-295-147
Donkey anti-rabbit (Alexa488)	1:500	Thermo Fisher Scientific	A-21206
Donkey anti-mouse (Alexa647)	1:300	Thermo Fisher Scientific	A-31571
